# Supplementary material for: Multi attribute method implementation using a High Resolution Mass Spectrometry platform: From sample preparation to batch analysis
Source: PLoS One. 2022 Jan 27;17(1):e0262711. doi: 10.1371/journal.pone.0262711 (PMC8794205; doi:10.1371/journal.pone.0262711)
Supplement: S1 Table — (XLSX) [file pone.0262711.s001.xlsx]

## Sheet: Moxidation_1
Moxidation_1
Sample Name	Sample Type	Component Name	Expected RT	Area	Height	Retention Time	Adduct / Charge	Precursor Mass	*Area Ratio Control	*ControlArea	*ControlHeight	*ControlRTDelta	*RTDelta	*ControlQuality	Found At Mass
Reference	Quality Control	626.9672 / 14.77 [M+3H]3+	14.77	11200	767.4	14.72	[M+3H]3+	626.967	0.905	12376.5	956.339	0.022	0.05	1	626.968
Reference	Quality Control	939.9482 / 14.77 [M+2H]2+	14.77	7014	531.6	14.72	[M+2H]2+	939.948	1.04	6744.91	601.398	0.024	0.048	1	939.948
mAbS_TFA 20mM Met_48h@4°C_1	Unknown	626.9672 / 14.77 [M+3H]3+	14.77	18100	1468	14.68	[M+3H]3+	626.967	1.462	12376.5	956.339	0.061	0.089	1	626.967
mAbS_TFA 20mM Met_48h@4°C_1	Unknown	939.9482 / 14.77 [M+2H]2+	14.77	7945	814.9	14.68	[M+2H]2+	939.948	1.178	6744.91	601.398	0.065	0.089	1	939.946
mAbS_TFA 20mM Met_72h@4°C_1	Unknown	626.9672 / 14.77 [M+3H]3+	14.77	30140	2398	14.76	[M+3H]3+	626.967	2.436	12376.5	956.339	0.018	0.01	1	626.967
mAbS_TFA 20mM Met_72h@4°C_1	Unknown	939.9482 / 14.77 [M+2H]2+	14.77	17420	1577	14.76	[M+2H]2+	939.948	2.583	6744.91	601.398	0.013	0.011	1	939.948
mAbS_TFA 20mM Met_2	Quality Control	626.9672 / 14.77 [M+3H]3+	14.77	10920	713.1	14.72	[M+3H]3+	626.967	0.882	12376.5	956.339	0.019	0.047	1	626.967
mAbS_TFA 20mM Met_2	Quality Control	939.9482 / 14.77 [M+2H]2+	14.77	5969	439.2	14.72	[M+2H]2+	939.948	0.885	6744.91	601.398	0.028	0.052	1	939.946
mAbS_TFA 20mM Met_48h@4°C_2	Unknown	626.9672 / 14.77 [M+3H]3+	14.77	16410	1300	14.75	[M+3H]3+	626.967	1.326	12376.5	956.339	0.003	0.025	1	626.967
mAbS_TFA 20mM Met_48h@4°C_2	Unknown	939.9482 / 14.77 [M+2H]2+	14.77	7693	779.3	14.74	[M+2H]2+	939.948	1.141	6744.91	601.398	0.005	0.029	1	939.944
mAbS_TFA 20mM Met_72h@4°C_2	Unknown	626.9672 / 14.77 [M+3H]3+	14.77	22790	2196	14.78	[M+3H]3+	626.967	1.841	12376.5	956.339	0.039	0.011	1	626.967
mAbS_TFA 20mM Met_72h@4°C_2	Unknown	939.9482 / 14.77 [M+2H]2+	14.77	17710	1639	14.78	[M+2H]2+	939.948	2.626	6744.91	601.398	0.032	0.008	1	939.948
mAbS_TFA 20mM Met_3	Quality Control	626.9672 / 14.77 [M+3H]3+	14.77	15000	956.3	14.74	[M+3H]3+	626.967	1.212	12376.5	956.339	0	0.028	1	626.968
mAbS_TFA 20mM Met_3	Quality Control	939.9482 / 14.77 [M+2H]2+	14.77	7249	601.4	14.75	[M+2H]2+	939.948	1.075	6744.91	601.398	0	0.024	1	939.947
mAbS_TFA 20mM Met_48h@4°C_3	Unknown	626.9672 / 14.77 [M+3H]3+	14.77	N/A	N/A	N/A	[M+3H]3+	626.967	0	12376.5	956.339	N/A		1	N/A
mAbS_TFA 20mM Met_48h@4°C_3	Unknown	939.9482 / 14.77 [M+2H]2+	14.77	N/A	N/A	N/A	[M+2H]2+	939.948	0	6744.91	601.398	N/A		1	N/A
mAbS_TFA 20mM Met_72h@4°C_3	Unknown	626.9672 / 14.77 [M+3H]3+	14.77	32710	3147	14.78	[M+3H]3+	626.967	2.643	12376.5	956.339	0.041	0.013	1	626.967
mAbS_TFA 20mM Met_72h@4°C_3	Unknown	939.9482 / 14.77 [M+2H]2+	14.77	25060	2241	14.79	[M+2H]2+	939.948	3.715	6744.91	601.398	0.04	0.016	1	939.948
mAbS_TFA 20mM Met_4_1	Unknown	626.9672 / 14.77 [M+3H]3+	14.77	15620	917.3	14.78	[M+3H]3+	626.967	1.262	12376.5	956.339	0.039	0.011	1	626.966
mAbS_TFA 20mM Met_4_1	Unknown	939.9482 / 14.77 [M+2H]2+	14.77	11800	666.9	14.78	[M+2H]2+	939.948	1.75	6744.91	601.398	0.03	0.006	1	939.947
mAbS_TFA 20mM Met_4_2	Unknown	626.9672 / 14.77 [M+3H]3+	14.77	17920	1193	14.69	[M+3H]3+	626.967	1.448	12376.5	956.339	0.054	0.082	1	626.967
mAbS_TFA 20mM Met_4_2	Unknown	939.9482 / 14.77 [M+2H]2+	14.77	10260	864.2	14.69	[M+2H]2+	939.948	1.521	6744.91	601.398	0.059	0.083	1	939.948
mAbS_TFA 20mM Met_4_3	Unknown	626.9672 / 14.77 [M+3H]3+	14.77	18670	1452	14.71	[M+3H]3+	626.967	1.509	12376.5	956.339	0.027	0.055	1	626.966
mAbS_TFA 20mM Met_4_3	Unknown	939.9482 / 14.77 [M+2H]2+	14.77	9157	916.9	14.72	[M+2H]2+	939.948	1.358	6744.91	601.398	0.028	0.052	1	939.948
mAbS_TFA 20mM Met_5_1	Unknown	626.9672 / 14.77 [M+3H]3+	14.77	11630	1274	14.73	[M+3H]3+	626.967	0.94	12376.5	956.339	0.008	0.036	1	626.967
mAbS_TFA 20mM Met_5_1	Unknown	939.9482 / 14.77 [M+2H]2+	14.77	12120	908.9	14.73	[M+2H]2+	939.948	1.797	6744.91	601.398	0.012	0.036	1	939.947
mAbS_TFA 20mM Met_5_2	Unknown	626.9672 / 14.77 [M+3H]3+	14.77	17750	1372	14.74	[M+3H]3+	626.967	1.434	12376.5	956.339	0.007	0.035	1	626.967
mAbS_TFA 20mM Met_5_2	Unknown	939.9482 / 14.77 [M+2H]2+	14.77	11210	935.4	14.74	[M+2H]2+	939.948	1.662	6744.91	601.398	0.007	0.031	1	939.947
mAbS_TFA 20mM Met_5_3	Unknown	626.9672 / 14.77 [M+3H]3+	14.77	18660	1541	14.73	[M+3H]3+	626.967	1.507	12376.5	956.339	0.013	0.041	1	626.967
mAbS_TFA 20mM Met_5_3	Unknown	939.9482 / 14.77 [M+2H]2+	14.77	13870	989.1	14.72	[M+2H]2+	939.948	2.057	6744.91	601.398	0.022	0.046	1	939.946
mAbS_TFA 20mM Met_6_1	Unknown	626.9672 / 14.77 [M+3H]3+	14.77	11250	968.8	14.75	[M+3H]3+	626.967	0.909	12376.5	956.339	0.01	0.018	1	626.967
mAbS_TFA 20mM Met_6_1	Unknown	939.9482 / 14.77 [M+2H]2+	14.77	8117	679	14.75	[M+2H]2+	939.948	1.203	6744.91	601.398	0.005	0.019	1	939.947
mAbS_TFA 20mM Met_6_2	Unknown	626.9672 / 14.77 [M+3H]3+	14.77	15050	1118	14.71	[M+3H]3+	626.967	1.216	12376.5	956.339	0.03	0.058	1	626.967
mAbS_TFA 20mM Met_6_2	Unknown	939.9482 / 14.77 [M+2H]2+	14.77	7675	706.2	14.71	[M+2H]2+	939.948	1.138	6744.91	601.398	0.033	0.057	1	939.947
mAbS_TFA 20mM Met_6_3	Unknown	626.9672 / 14.77 [M+3H]3+	14.77	15100	1091	14.79	[M+3H]3+	626.967	1.22	12376.5	956.339	0.047	0.019	1	626.967
mAbS_TFA 20mM Met_6_3	Unknown	939.9482 / 14.77 [M+2H]2+	14.77	9853	786.7	14.79	[M+2H]2+	939.948	1.461	6744.91	601.398	0.045	0.021	1	939.947

## Sheet: Moxidation_2
Moxidation_2
Sample Name	Sample Type	Component Name	Component Group Name	Expected RT	Area	Height	Retention Time	Adduct / Charge	Precursor Mass	*Area Ratio Control	*ControlArea	*ControlHeight	*ControlRTDelta	*RTDelta	*ControlQuality	Found At Mass
Reference	Quality Control	705.0703 / 14.33 [M+4H]4+	705.0703 / 14.33	14.4	5793	142.5	14.55	[M+4H]4+	705.07	1.328	4361.2	265.313	0	0.147	1	705.071
mAbS_TFA 20mM Met_48h@4°C_1	Unknown	705.0703 / 14.33 [M+4H]4+	705.0703 / 14.33	14.4	6878	371.7	14.37	[M+4H]4+	705.07	1.577	4361.2	265.313	0.174	0.027	1	705.07
mAbS_TFA 20mM Met_72h@4°C_1	Unknown	705.0703 / 14.33 [M+4H]4+	705.0703 / 14.33	14.33	11630	515.8	14.47	[M+4H]4+	705.07	2.668	4361.2	265.313	0.076	0.141	1	705.071
mAbS_TFA 20mM Met_2	Quality Control	705.0703 / 14.33 [M+4H]4+	705.0703 / 14.33	14.34	5735	207.6	14.49	[M+4H]4+	705.07	1.315	4361.2	265.313	0.057	0.15	1	705.071
mAbS_TFA 20mM Met_48h@4°C_2	Unknown	705.0703 / 14.33 [M+4H]4+	705.0703 / 14.33	14.4	7678	382.9	14.4	[M+4H]4+	705.07	1.761	4361.2	265.313	0.148	0.001	1	705.069
mAbS_TFA 20mM Met_72h@4°C_2	Unknown	705.0703 / 14.33 [M+4H]4+	705.0703 / 14.33	14.33	11710	519	14.46	[M+4H]4+	705.07	2.685	4361.2	265.313	0.084	0.133	1	705.071
mAbS_TFA 20mM Met_3	Quality Control	705.0703 / 14.33 [M+4H]4+	705.0703 / 14.33	14.3	1552	265.3	14.37	[M+4H]4+	705.07	0.356	4361.2	265.313	0.173	0.074	1	705.071
mAbS_TFA 20mM Met_48h@4°C_3	Unknown	705.0703 / 14.33 [M+4H]4+	705.0703 / 14.33	14.33	N/A	N/A	N/A	[M+4H]4+	705.07	0	4361.2	265.313	N/A		1	N/A
mAbS_TFA 20mM Met_72h@4°C_3	Unknown	705.0703 / 14.33 [M+4H]4+	705.0703 / 14.33	14.33	11560	692.5	14.56	[M+4H]4+	705.07	2.65	4361.2	265.313	0.011	0.228	1	705.071
mAbS_TFA 20mM Met_4_1	Unknown	705.0703 / 14.33 [M+4H]4+	705.0703 / 14.33	14.38	9369	385.6	14.49	[M+4H]4+	705.07	2.148	4361.2	265.313	0.056	0.111	1	705.07
mAbS_TFA 20mM Met_4_2	Unknown	705.0703 / 14.33 [M+4H]4+	705.0703 / 14.33	14.39	10750	498.4	14.37	[M+4H]4+	705.07	2.465	4361.2	265.313	0.173	0.016	1	705.071
mAbS_TFA 20mM Met_4_3	Unknown	705.0703 / 14.33 [M+4H]4+	705.0703 / 14.33	14.33	10700	529.7	14.43	[M+4H]4+	705.07	2.453	4361.2	265.313	0.122	0.095	1	705.071
mAbS_TFA 20mM Met_5_1	Unknown	705.0703 / 14.33 [M+4H]4+	705.0703 / 14.33	14.33	9018	556.7	14.53	[M+4H]4+	705.07	2.068	4361.2	265.313	0.022	0.195	1	705.071
mAbS_TFA 20mM Met_5_2	Unknown	705.0703 / 14.33 [M+4H]4+	705.0703 / 14.33	14.33	8097	612.9	14.52	[M+4H]4+	705.07	1.857	4361.2	265.313	0.025	0.192	1	705.07
mAbS_TFA 20mM Met_5_3	Unknown	705.0703 / 14.33 [M+4H]4+	705.0703 / 14.33	14.33	7908	559.2	14.52	[M+4H]4+	705.07	1.813	4361.2	265.313	0.023	0.194	1	705.07
mAbS_TFA 20mM Met_6_1	Unknown	705.0703 / 14.33 [M+4H]4+	705.0703 / 14.33	14.42	6910	339.5	14.44	[M+4H]4+	705.07	1.585	4361.2	265.313	0.107	0.02	1	705.071
mAbS_TFA 20mM Met_6_2	Unknown	705.0703 / 14.33 [M+4H]4+	705.0703 / 14.33	14.44	6786	427.6	14.4	[M+4H]4+	705.07	1.556	4361.2	265.313	0.148	0.041	1	705.072
mAbS_TFA 20mM Met_6_3	Unknown	705.0703 / 14.33 [M+4H]4+	705.0703 / 14.33	14.45	4778	372.7	14.59	[M+4H]4+	705.07	1.096	4361.2	265.313	0.047	0.144	1	705.07

## Sheet: Moxidation_3
Moxidation_3
Sample Name	Sample Type	Component Name	Expected RT	Area	Height	Retention Time	Adduct / Charge	Precursor Mass	*Area Ratio Control	*ControlArea	*ControlHeight	*ControlRTDelta	*RTDelta	*ControlQuality
Reference	Quality Control	426.2181 / 10.08 [M+2H]2+	10.08	123300	16090	10.1	[M+2H]2+	426.218	1.04	118495	17699.5	0.022	0.019	1
Reference	Quality Control	851.4307 / 10.10	10.1	7372	1095	10.1	[M+H]+	851.431	1.183	6231.73	1104.57	0.019	0	1
mAbS_TFA 20mM Met_48h@4°C_1	Unknown	426.2181 / 10.08 [M+2H]2+	10.08	128100	17360	10.11	[M+2H]2+	426.218	1.081	118495	17699.5	0.011	0.031	1
mAbS_TFA 20mM Met_48h@4°C_1	Unknown	851.4307 / 10.10	10.1	5637	923.6	10.11	[M+H]+	851.431	0.905	6231.73	1104.57	0.009	0.011	1
mAbS_TFA 20mM Met_72h@4°C_1	Unknown	426.2181 / 10.08 [M+2H]2+	10.08	229100	26900	10.1	[M+2H]2+	426.218	1.934	118495	17699.5	0.026	0.015	1
mAbS_TFA 20mM Met_72h@4°C_1	Unknown	851.4307 / 10.10	10.1	10490	1543	10.09	[M+H]+	851.431	1.683	6231.73	1104.57	0.025	0.006	1
mAbS_TFA 20mM Met_2	Quality Control	426.2181 / 10.08 [M+2H]2+	10.08	107400	17700	10.11	[M+2H]2+	426.218	0.906	118495	17699.5	0.014	0.027	1
mAbS_TFA 20mM Met_2	Quality Control	851.4307 / 10.10	10.1	5642	1105	10.11	[M+H]+	851.431	0.905	6231.73	1104.57	0.012	0.007	1
mAbS_TFA 20mM Met_48h@4°C_2	Unknown	426.2181 / 10.08 [M+2H]2+	10.08	110400	16830	10.1	[M+2H]2+	426.218	0.931	118495	17699.5	0.022	0.019	1
mAbS_TFA 20mM Met_48h@4°C_2	Unknown	851.4307 / 10.10	10.1	4972	848.7	10.1	[M+H]+	851.431	0.798	6231.73	1104.57	0.022	0.002	1
mAbS_TFA 20mM Met_72h@4°C_2	Unknown	426.2181 / 10.08 [M+2H]2+	10.08	179700	24790	10.11	[M+2H]2+	426.218	1.517	118495	17699.5	0.015	0.027	1
mAbS_TFA 20mM Met_72h@4°C_2	Unknown	851.4307 / 10.10	10.1	8618	1327	10.11	[M+H]+	851.431	1.383	6231.73	1104.57	0.012	0.007	1
mAbS_TFA 20mM Met_3	Quality Control	426.2181 / 10.08 [M+2H]2+	10.08	124800	16760	10.12	[M+2H]2+	426.218	1.053	118495	17699.5	0	0.042	1
mAbS_TFA 20mM Met_3	Quality Control	851.4307 / 10.10	10.1	5679	958.1	10.12	[M+H]+	851.431	0.911	6231.73	1104.57	0	0.02	1
mAbS_TFA 20mM Met_48h@4°C_3	Unknown	426.2181 / 10.08 [M+2H]2+	10.08	N/A	N/A	N/A	[M+2H]2+	426.218	0	118495	17699.5	N/A		1
mAbS_TFA 20mM Met_48h@4°C_3	Unknown	851.4307 / 10.10	10.1	N/A	N/A	N/A	[M+H]+	851.431	0	6231.73	1104.57	N/A		1
mAbS_TFA 20mM Met_72h@4°C_3	Unknown	426.2181 / 10.08 [M+2H]2+	10.08	193400	31030	10.1	[M+2H]2+	426.218	1.632	118495	17699.5	0.021	0.021	1
mAbS_TFA 20mM Met_72h@4°C_3	Unknown	851.4307 / 10.10	10.1	12750	1865	10.1	[M+H]+	851.431	2.045	6231.73	1104.57	0.02	0	1
mAbS_TFA 20mM Met_4_1	Unknown	426.2181 / 10.08 [M+2H]2+	10.08	158500	21650	10.13	[M+2H]2+	426.218	1.338	118495	17699.5	0.005	0.047	1
mAbS_TFA 20mM Met_4_1	Unknown	851.4307 / 10.10	10.1	8334	1299	10.13	[M+H]+	851.431	1.337	6231.73	1104.57	0.006	0.026	1
mAbS_TFA 20mM Met_4_2	Unknown	426.2181 / 10.08 [M+2H]2+	10.08	152000	23660	10.09	[M+2H]2+	426.218	1.283	118495	17699.5	0.027	0.014	1
mAbS_TFA 20mM Met_4_2	Unknown	851.4307 / 10.10	10.1	9012	1446	10.1	[M+H]+	851.431	1.446	6231.73	1104.57	0.024	0.005	1
mAbS_TFA 20mM Met_4_3	Unknown	426.2181 / 10.08 [M+2H]2+	10.08	178200	22030	10.07	[M+2H]2+	426.218	1.503	118495	17699.5	0.05	0.008	1
mAbS_TFA 20mM Met_4_3	Unknown	851.4307 / 10.10	10.1	7300	1329	10.07	[M+H]+	851.431	1.171	6231.73	1104.57	0.048	0.028	1
mAbS_TFA 20mM Met_5_1	Unknown	426.2181 / 10.08 [M+2H]2+	10.08	146300	24670	10.11	[M+2H]2+	426.218	1.234	118495	17699.5	0.011	0.031	1
mAbS_TFA 20mM Met_5_1	Unknown	851.4307 / 10.10	10.1	10200	1706	10.11	[M+H]+	851.431	1.637	6231.73	1104.57	0.011	0.009	1
mAbS_TFA 20mM Met_5_2	Unknown	426.2181 / 10.08 [M+2H]2+	10.08	157600	26690	10.11	[M+2H]2+	426.218	1.33	118495	17699.5	0.009	0.032	1
mAbS_TFA 20mM Met_5_2	Unknown	851.4307 / 10.10	10.1	10490	1727	10.11	[M+H]+	851.431	1.683	6231.73	1104.57	0.011	0.009	1
mAbS_TFA 20mM Met_5_3	Unknown	426.2181 / 10.08 [M+2H]2+	10.08	155300	27780	10.11	[M+2H]2+	426.218	1.311	118495	17699.5	0.015	0.027	1
mAbS_TFA 20mM Met_5_3	Unknown	851.4307 / 10.10	10.1	10080	1688	10.11	[M+H]+	851.431	1.617	6231.73	1104.57	0.011	0.009	1
mAbS_TFA 20mM Met_6_1	Unknown	426.2181 / 10.08 [M+2H]2+	10.08	121300	16080	10.11	[M+2H]2+	426.218	1.024	118495	17699.5	0.015	0.027	1
mAbS_TFA 20mM Met_6_1	Unknown	851.4307 / 10.10	10.1	6091	989.5	10.11	[M+H]+	851.431	0.977	6231.73	1104.57	0.011	0.009	1
mAbS_TFA 20mM Met_6_2	Unknown	426.2181 / 10.08 [M+2H]2+	10.08	98770	16030	10.12	[M+2H]2+	426.218	0.834	118495	17699.5	0.006	0.036	1
mAbS_TFA 20mM Met_6_2	Unknown	851.4307 / 10.10	10.1	5578	932.9	10.11	[M+H]+	851.431	0.895	6231.73	1104.57	0.006	0.013	1
mAbS_TFA 20mM Met_6_3	Unknown	426.2181 / 10.08 [M+2H]2+	10.08	115500	16550	10.14	[M+2H]2+	426.218	0.975	118495	17699.5	0.016	0.057	1
mAbS_TFA 20mM Met_6_3	Unknown	851.4307 / 10.10	10.1	6831	1055	10.14	[M+H]+	851.431	1.096	6231.73	1104.57	0.018	0.038	1

## Sheet: Moxidation_4
Moxidation_4
ND

## Sheet: Moxidation_5
Moxidation_5
Sample Name	Sample Type	Component Name	Component Group Name	Expected RT	Area	Retention Time	Adduct / Charge	Precursor Mass	*Area Ratio Control	*ControlArea	*ControlHeight	*ControlRTDelta	*RTDelta	*ControlQuality	Found At Mass
Reference	Quality Control	1013.2420 / 37.05 [M+4H]4+	1013.2420 / 37.05	37.05	3938	36.96	[M+4H]4+	1013.24	0.818	4814.98	518.137	0.021	0.092	0.997	1013.24
Reference	Quality Control	1350.6553 / 37.02 [M+3H]3+	1013.2420 / 37.05	37.02	2815	36.95	[M+3H]3+	1350.65	0.571	4927.76	346.235	0.035	0.066	1	1350.65
mAbS_TFA 20mM Met_48h@4°C_1	Unknown	1013.2420 / 37.05 [M+4H]4+	1013.2420 / 37.05	37.05	6788	36.99	[M+4H]4+	1013.24	1.41	4814.98	518.137	0.009	0.061	0.997	1013.24
mAbS_TFA 20mM Met_48h@4°C_1	Unknown	1350.6553 / 37.02 [M+3H]3+	1013.2420 / 37.05	37.02	3629	36.99	[M+3H]3+	1350.65	0.736	4927.76	346.235	0.003	0.034	1	1350.98
mAbS_TFA 20mM Met_72h@4°C_1	Unknown	1013.2420 / 37.05 [M+4H]4+	1013.2420 / 37.05	37.05	12150	37.06	[M+4H]4+	1013.24	2.524	4814.98	518.137	0.083	0.012	0.997	1013.24
mAbS_TFA 20mM Met_72h@4°C_1	Unknown	1350.6553 / 37.02 [M+3H]3+	1013.2420 / 37.05	37.02	8271	37.07	[M+3H]3+	1350.65	1.678	4927.76	346.235	0.078	0.048	1	1350.65
mAbS_TFA 20mM Met_2	Quality Control	1013.2420 / 37.05 [M+4H]4+	1013.2420 / 37.05	37.05	4699	36.98	[M+4H]4+	1013.24	0.976	4814.98	518.137	0	0.07	0.997	1013.24
mAbS_TFA 20mM Met_2	Quality Control	1350.6553 / 37.02 [M+3H]3+	1013.2420 / 37.05	37.02	5863	36.99	[M+3H]3+	1350.65	1.19	4927.76	346.235	0	0.031	1	1350.65
mAbS_TFA 20mM Met_48h@4°C_2	Unknown	1013.2420 / 37.05 [M+4H]4+	1013.2420 / 37.05	37.05	9274	36.95	[M+4H]4+	1013.24	1.926	4814.98	518.137	0.032	0.102	0.997	1013.24
mAbS_TFA 20mM Met_48h@4°C_2	Unknown	1350.6553 / 37.02 [M+3H]3+	1013.2420 / 37.05	37.02	4650	36.95	[M+3H]3+	1350.65	0.944	4927.76	346.235	0.038	0.068	1	1350.98
mAbS_TFA 20mM Met_72h@4°C_2	Unknown	1013.2420 / 37.05 [M+4H]4+	1013.2420 / 37.05	37.05	15410	37.03	[M+4H]4+	1013.24	3.2	4814.98	518.137	0.051	0.019	0.997	1013.24
mAbS_TFA 20mM Met_72h@4°C_2	Unknown	1350.6553 / 37.02 [M+3H]3+	1013.2420 / 37.05	37.02	10080	37.03	[M+3H]3+	1350.65	2.046	4927.76	346.235	0.042	0.012	1	1350.65
mAbS_TFA 20mM Met_3	Quality Control	1013.2420 / 37.05 [M+4H]4+	1013.2420 / 37.05	37.05	5804	36.97	[M+4H]4+	1013.24	1.206	4814.98	518.137	0.008	0.078	0.997	1013.24
mAbS_TFA 20mM Met_3	Quality Control	1350.6553 / 37.02 [M+3H]3+	1013.2420 / 37.05	37.02	6102	36.97	[M+3H]3+	1350.65	1.238	4927.76	346.235	0.015	0.046	1	1350.65
mAbS_TFA 20mM Met_72h@4°C_3	Unknown	1013.2420 / 37.05 [M+4H]4+	1013.2420 / 37.05	37.05	24560	37.04	[M+4H]4+	1013.24	5.101	4814.98	518.137	0.056	0.015	0.997	1013.24
mAbS_TFA 20mM Met_72h@4°C_3	Unknown	1350.6553 / 37.02 [M+3H]3+	1013.2420 / 37.05	37.02	14400	37.04	[M+3H]3+	1350.65	2.923	4927.76	346.235	0.047	0.017	1	1350.66
mAbS_TFA 20mM Met_4_1	Unknown	1013.2420 / 37.05 [M+4H]4+	1013.2420 / 37.05	37.05	7734	36.96	[M+4H]4+	1013.24	1.606	4814.98	518.137	0.024	0.094	0.997	1013.24
mAbS_TFA 20mM Met_4_1	Unknown	1350.6553 / 37.02 [M+3H]3+	1013.2420 / 37.05	37.02	N/A	N/A	[M+3H]3+	1350.65	0	4927.76	346.235	N/A		1	N/A
mAbS_TFA 20mM Met_4_2	Unknown	1013.2420 / 37.05 [M+4H]4+	1013.2420 / 37.05	37.05	9143	36.96	[M+4H]4+	1013.24	1.899	4814.98	518.137	0.015	0.086	0.997	1013.24
mAbS_TFA 20mM Met_4_2	Unknown	1350.6553 / 37.02 [M+3H]3+	1013.2420 / 37.05	37.02	6336	36.97	[M+3H]3+	1350.65	1.286	4927.76	346.235	0.023	0.053	1	1350.66
mAbS_TFA 20mM Met_4_3	Unknown	1013.2420 / 37.05 [M+4H]4+	1013.2420 / 37.05	37.05	9530	36.97	[M+4H]4+	1013.24	1.979	4814.98	518.137	0.005	0.076	0.997	1013.24
mAbS_TFA 20mM Met_4_3	Unknown	1350.6553 / 37.02 [M+3H]3+	1013.2420 / 37.05	37.02	6144	36.97	[M+3H]3+	1350.65	1.247	4927.76	346.235	0.017	0.047	1	1350.65
mAbS_TFA 20mM Met_5_1	Unknown	1013.2420 / 37.05 [M+4H]4+	1013.2420 / 37.05	37.05	8537	36.97	[M+4H]4+	1013.24	1.773	4814.98	518.137	0.013	0.083	0.997	1013.24
mAbS_TFA 20mM Met_5_1	Unknown	1350.6553 / 37.02 [M+3H]3+	1013.2420 / 37.05	37.02	6965	36.97	[M+3H]3+	1350.65	1.413	4927.76	346.235	0.02	0.05	1	1350.65
mAbS_TFA 20mM Met_5_2	Unknown	1013.2420 / 37.05 [M+4H]4+	1013.2420 / 37.05	37.05	8771	36.96	[M+4H]4+	1013.24	1.822	4814.98	518.137	0.015	0.085	0.997	1013.24
mAbS_TFA 20mM Met_5_2	Unknown	1350.6553 / 37.02 [M+3H]3+	1013.2420 / 37.05	37.02	6484	36.97	[M+3H]3+	1350.65	1.316	4927.76	346.235	0.022	0.053	1	1350.65
mAbS_TFA 20mM Met_5_3	Unknown	1013.2420 / 37.05 [M+4H]4+	1013.2420 / 37.05	37.05	11410	36.99	[M+4H]4+	1013.24	2.37	4814.98	518.137	0.012	0.059	0.997	1013.24
mAbS_TFA 20mM Met_5_3	Unknown	1350.6553 / 37.02 [M+3H]3+	1013.2420 / 37.05	37.02	7427	36.99	[M+3H]3+	1350.65	1.507	4927.76	346.235	0.003	0.033	1	1350.65
mAbS_TFA 20mM Met_6_1	Unknown	1013.2420 / 37.05 [M+4H]4+	1013.2420 / 37.05	37.05	6761	36.96	[M+4H]4+	1013.24	1.404	4814.98	518.137	0.024	0.094	0.997	1013.24
mAbS_TFA 20mM Met_6_1	Unknown	1350.6553 / 37.02 [M+3H]3+	1013.2420 / 37.05	37.02	4055	36.95	[M+3H]3+	1350.65	0.823	4927.76	346.235	0.038	0.069	1	1350.65
mAbS_TFA 20mM Met_6_2	Unknown	1013.2420 / 37.05 [M+4H]4+	1013.2420 / 37.05	37.05	7036	36.97	[M+4H]4+	1013.24	1.461	4814.98	518.137	0.006	0.077	0.997	1013.24
mAbS_TFA 20mM Met_6_2	Unknown	1350.6553 / 37.02 [M+3H]3+	1013.2420 / 37.05	37.02	4632	36.97	[M+3H]3+	1350.65	0.94	4927.76	346.235	0.017	0.047	1	1350.66
mAbS_TFA 20mM Met_6_3	Unknown	1013.2420 / 37.05 [M+4H]4+	1013.2420 / 37.05	37.05	6866	37.05	[M+4H]4+	1013.24	1.426	4814.98	518.137	0.073	0.002	0.997	1013.24
mAbS_TFA 20mM Met_6_3	Unknown	1350.6553 / 37.02 [M+3H]3+	1013.2420 / 37.05	37.02	5286	37.05	[M+3H]3+	1350.65	1.073	4927.76	346.235	0.064	0.033	1	1350.66
