# Supplementary material for: Multi attribute method implementation using a High Resolution Mass Spectrometry platform: From sample preparation to batch analysis
Source: PLoS One. 2022 Jan 27;17(1):e0262711. doi: 10.1371/journal.pone.0262711 (PMC8794205; doi:10.1371/journal.pone.0262711)
Supplement: S2 Table — (XLSX) [file pone.0262711.s002.xlsx]

## Sheet: Moxidation_1
Moxidation_1
Sample Name	Sample Type	Component Name	Expected RT	Area	Height	Retention Time	Adduct / Charge	Precursor Mass	*Area Ratio Control	*ControlArea	*ControlHeight	*ControlRTDelta	*RTDelta	*ControlQuality	Found At Mass
Reference	Quality Control	939.9480 / 14.99 [M+2H]2+	14.99	23310	1739	14.91	[M+2H]2+	939.948	0.75	31090	3267.35	0.03	0.078	1	939.948
Reference	Quality Control	626.9675 / 14.99 [M+3H]3+	14.99	35670	2989	14.91	[M+3H]3+	626.967	0.787	45332.1	5090.27	0.031	0.078	1	626.967
mAbS_48h@4°C_1	Unknown	939.9480 / 14.99 [M+2H]2+	14.99	108200	10560	14.89	[M+2H]2+	939.948	3.481	31090	3267.35	0.046	0.095	1	939.948
mAbS_48h@4°C_1	Unknown	626.9675 / 14.99 [M+3H]3+	14.99	147500	14160	14.9	[M+3H]3+	626.967	3.253	45332.1	5090.27	0.048	0.094	1	626.967
mAbS_72h@4°C_1	Unknown	939.9480 / 14.99 [M+2H]2+	14.99	101100	10130	14.76	[M+2H]2+	939.948	3.251	31090	3267.35	0.186	0.235	1	939.947
mAbS_72h@4°C_1	Unknown	626.9675 / 14.99 [M+3H]3+	14.99	153600	15280	14.76	[M+3H]3+	626.967	3.388	45332.1	5090.27	0.188	0.234	1	626.967
mAbS_2	Quality Control	939.9480 / 14.99 [M+2H]2+	14.99	41230	3267	14.83	[M+2H]2+	939.948	1.326	31090	3267.35	0.116	0.165	1	939.947
mAbS_2	Quality Control	626.9675 / 14.99 [M+3H]3+	14.99	57270	5090	14.83	[M+3H]3+	626.967	1.263	45332.1	5090.27	0.117	0.164	1	626.967
mAbS_48h@4°C_2	Unknown	939.9480 / 14.99 [M+2H]2+	14.99	160600	16360	14.99	[M+2H]2+	939.948	5.164	31090	3267.35	0.051	0.002	1	939.948
mAbS_48h@4°C_2	Unknown	626.9675 / 14.99 [M+3H]3+	14.99	213000	20710	14.99	[M+3H]3+	626.967	4.699	45332.1	5090.27	0.048	0.001	1	626.967
mAbS_72h@4°C_2	Unknown	939.9480 / 14.99 [M+2H]2+	14.99	140000	14180	14.89	[M+2H]2+	939.948	4.505	31090	3267.35	0.053	0.101	1	939.947
mAbS_72h@4°C_2	Unknown	626.9675 / 14.99 [M+3H]3+	14.99	224300	22340	14.89	[M+3H]3+	626.967	4.949	45332.1	5090.27	0.052	0.099	1	626.967
mAbS_3	Quality Control	939.9480 / 14.99 [M+2H]2+	14.99	28720	2269	14.94	[M+2H]2+	939.948	0.924	31090	3267.35	0	0.049	1	939.948
mAbS_3	Quality Control	626.9675 / 14.99 [M+3H]3+	14.99	43040	3656	14.94	[M+3H]3+	626.967	0.95	45332.1	5090.27	0	0.047	1	626.967
mAbS_48h@4°C_3	Unknown	939.9480 / 14.99 [M+2H]2+	14.99	110700	10870	14.9	[M+2H]2+	939.948	3.559	31090	3267.35	0.044	0.092	1	939.948
mAbS_48h@4°C_3	Unknown	626.9675 / 14.99 [M+3H]3+	14.99	144000	13560	14.9	[M+3H]3+	626.967	3.178	45332.1	5090.27	0.045	0.092	1	626.967
mAbS_72h@4°C_3	Unknown	939.9480 / 14.99 [M+2H]2+	14.99	79830	8736	14.94	[M+2H]2+	939.948	2.568	31090	3267.35	0	0.049	1	939.947
mAbS_72h@4°C_3	Unknown	626.9675 / 14.99 [M+3H]3+	14.99	124300	12920	14.94	[M+3H]3+	626.967	2.742	45332.1	5090.27	0.001	0.048	1	626.967
mAbS_4_1	Unknown	939.9480 / 14.99 [M+2H]2+	14.99	47090	3922	14.93	[M+2H]2+	939.948	1.515	31090	3267.35	0.009	0.058	1	939.947
mAbS_4_1	Unknown	626.9675 / 14.99 [M+3H]3+	14.99	76930	6292	14.93	[M+3H]3+	626.967	1.697	45332.1	5090.27	0.01	0.057	1	626.967
mAbS_4_2	Unknown	939.9480 / 14.99 [M+2H]2+	14.99	74870	7038	14.91	[M+2H]2+	939.948	2.408	31090	3267.35	0.031	0.08	1	939.947
mAbS_4_2	Unknown	626.9675 / 14.99 [M+3H]3+	14.99	97540	8357	14.91	[M+3H]3+	626.967	2.152	45332.1	5090.27	0.032	0.079	1	626.967
mAbS_4_3	Unknown	939.9480 / 14.99 [M+2H]2+	14.99	63800	6103	14.94	[M+2H]2+	939.948	2.052	31090	3267.35	0.002	0.046	1	939.947
mAbS_4_3	Unknown	626.9675 / 14.99 [M+3H]3+	14.99	68040	6653	14.94	[M+3H]3+	626.967	1.501	45332.1	5090.27	0.002	0.045	1	626.967
mAbS_5_1	Unknown	939.9480 / 14.99 [M+2H]2+	14.99	46110	4586	14.94	[M+2H]2+	939.948	1.483	31090	3267.35	0.002	0.051	1	939.947
mAbS_5_1	Unknown	626.9675 / 14.99 [M+3H]3+	14.99	72060	6638	14.94	[M+3H]3+	626.967	1.59	45332.1	5090.27	0.003	0.05	1	626.967
mAbS_5_2	Unknown	939.9480 / 14.99 [M+2H]2+	14.99	74680	6784	14.93	[M+2H]2+	939.948	2.402	31090	3267.35	0.013	0.062	1	939.947
mAbS_5_2	Unknown	626.9675 / 14.99 [M+3H]3+	14.99	98410	8364	14.93	[M+3H]3+	626.967	2.171	45332.1	5090.27	0.014	0.061	1	626.967
mAbS_5_3	Unknown	939.9480 / 14.99 [M+2H]2+	14.99	48400	4440	14.94	[M+2H]2+	939.948	1.557	31090	3267.35	0.002	0.047	1	939.947
mAbS_5_3	Unknown	626.9675 / 14.99 [M+3H]3+	14.99	60490	5329	14.94	[M+3H]3+	626.967	1.334	45332.1	5090.27	0.001	0.045	1	626.968
mAbS_6_1	Unknown	939.9480 / 14.99 [M+2H]2+	14.99	70570	6436	14.92	[M+2H]2+	939.948	2.27	31090	3267.35	0.021	0.07	1	939.947
mAbS_6_1	Unknown	626.9675 / 14.99 [M+3H]3+	14.99	71040	6825	14.92	[M+3H]3+	626.967	1.567	45332.1	5090.27	0.023	0.069	1	626.967
mAbS_6_2	Unknown	939.9480 / 14.99 [M+2H]2+	14.99	90770	8249	14.88	[M+2H]2+	939.948	2.92	31090	3267.35	0.062	0.11	1	939.947
mAbS_6_2	Unknown	626.9675 / 14.99 [M+3H]3+	14.99	119900	9936	14.88	[M+3H]3+	626.967	2.645	45332.1	5090.27	0.062	0.109	1	626.967
mAbS_6_3	Unknown	939.9480 / 14.99 [M+2H]2+	14.99	53240	4996	14.93	[M+2H]2+	939.948	1.712	31090	3267.35	0.014	0.062	1	939.947
mAbS_6_3	Unknown	626.9675 / 14.99 [M+3H]3+	14.99	71460	6244	14.93	[M+3H]3+	626.967	1.576	45332.1	5090.27	0.013	0.06	1	626.967

## Sheet: Moxidation_2
Moxidation_2
Sample Name	Sample Type	Component Name	Expected RT	Area	Height	Retention Time	Adduct / Charge	Precursor Mass	*Area Ratio Control	*ControlArea	*ControlHeight	*ControlRTDelta	*RTDelta	*ControlQuality	Found At Mass
Reference	Quality Control	705.0708 / 14.62 [M+4H]4+	14.62	12550	592.6	14.7	[M+4H]4+	705.071	0.841	14923.9	1492.42	0.02	0.077	1	705.071
Reference	Quality Control	564.2581 / 14.62 [M+5H]5+	14.62	11990	695.2	14.7	[M+5H]5+	564.258	0.666	17994.4	1713.71	0.014	0.082	0.916	564.258
mAbS_48h@4°C_1	Unknown	705.0708 / 14.62 [M+4H]4+	14.62	39330	3136	14.62	[M+4H]4+	705.071	2.635	14923.9	1492.42	0.095	0.002	1	705.071
mAbS_48h@4°C_1	Unknown	564.2581 / 14.62 [M+5H]5+	14.62	52460	3640	14.62	[M+5H]5+	564.258	2.915	17994.4	1713.71	0.095	0	0.916	564.259
mAbS_72h@4°C_1	Unknown	705.0708 / 14.62 [M+4H]4+	14.62	41210	3875	14.5	[M+4H]4+	705.071	2.762	14923.9	1492.42	0.22	0.123	1	705.071
mAbS_72h@4°C_1	Unknown	564.2581 / 14.62 [M+5H]5+	14.62	54070	4343	14.5	[M+5H]5+	564.258	3.005	17994.4	1713.71	0.219	0.123	0.916	564.258
mAbS_2	Quality Control	705.0708 / 14.62 [M+4H]4+	14.62	21230	1492	14.62	[M+4H]4+	705.071	1.422	14923.9	1492.42	0.094	0.003	1	705.071
mAbS_2	Quality Control	564.2581 / 14.62 [M+5H]5+	14.62	25630	1714	14.62	[M+5H]5+	564.258	1.424	17994.4	1713.71	0.091	0.005	0.916	564.259
mAbS_48h@4°C_2	Unknown	705.0708 / 14.62 [M+4H]4+	14.62	70650	5516	14.76	[M+4H]4+	705.071	4.734	14923.9	1492.42	0.045	0.141	1	705.072
mAbS_48h@4°C_2	Unknown	564.2581 / 14.62 [M+5H]5+	14.62	78280	6127	14.76	[M+5H]5+	564.258	4.35	17994.4	1713.71	0.048	0.144	0.916	564.259
mAbS_72h@4°C_2	Unknown	705.0708 / 14.62 [M+4H]4+	14.62	72990	6082	14.62	[M+4H]4+	705.071	4.891	14923.9	1492.42	0.093	0.004	1	705.071
mAbS_72h@4°C_2	Unknown	564.2581 / 14.62 [M+5H]5+	14.62	88680	7168	14.62	[M+5H]5+	564.258	4.928	17994.4	1713.71	0.092	0.003	0.916	564.258
mAbS_3	Quality Control	705.0708 / 14.62 [M+4H]4+	14.62	10990	894.6	14.72	[M+4H]4+	705.071	0.737	14923.9	1492.42	0	0.097	1	705.071
mAbS_3	Quality Control	564.2581 / 14.62 [M+5H]5+	14.62	16360	1071	14.72	[M+5H]5+	564.258	0.909	17994.4	1713.71	0	0.096	0.916	564.259
mAbS_48h@4°C_3	Unknown	705.0708 / 14.62 [M+4H]4+	14.62	41560	3690	14.63	[M+4H]4+	705.071	2.785	14923.9	1492.42	0.086	0.011	1	705.071
mAbS_48h@4°C_3	Unknown	564.2581 / 14.62 [M+5H]5+	14.62	44650	4416	14.63	[M+5H]5+	564.258	2.481	17994.4	1713.71	0.084	0.012	0.916	564.259
mAbS_72h@4°C_3	Unknown	705.0708 / 14.62 [M+4H]4+	14.62	35010	3109	14.7	[M+4H]4+	705.071	2.346	14923.9	1492.42	0.022	0.075	1	705.07
mAbS_72h@4°C_3	Unknown	564.2581 / 14.62 [M+5H]5+	14.62	44220	3652	14.69	[M+5H]5+	564.258	2.457	17994.4	1713.71	0.022	0.074	0.916	564.258
mAbS_4_1	Unknown	705.0708 / 14.62 [M+4H]4+	14.62	23550	1791	14.72	[M+4H]4+	705.071	1.578	14923.9	1492.42	0	0.097	1	705.071
mAbS_4_1	Unknown	564.2581 / 14.62 [M+5H]5+	14.62	24820	2150	14.71	[M+5H]5+	564.258	1.379	17994.4	1713.71	0.001	0.095	0.916	564.259
mAbS_4_2	Unknown	705.0708 / 14.62 [M+4H]4+	14.62	29610	2431	14.66	[M+4H]4+	705.071	1.984	14923.9	1492.42	0.059	0.038	1	705.071
mAbS_4_2	Unknown	564.2581 / 14.62 [M+5H]5+	14.62	32410	2779	14.66	[M+5H]5+	564.258	1.801	17994.4	1713.71	0.058	0.038	0.916	564.258
mAbS_4_3	Unknown	705.0708 / 14.62 [M+4H]4+	14.62	23120	1914	14.72	[M+4H]4+	705.071	1.549	14923.9	1492.42	0.003	0.1	1	705.071
mAbS_4_3	Unknown	564.2581 / 14.62 [M+5H]5+	14.62	28770	2349	14.72	[M+5H]5+	564.258	1.599	17994.4	1713.71	0.004	0.1	0.916	564.259
mAbS_5_1	Unknown	705.0708 / 14.62 [M+4H]4+	14.62	22960	1864	14.73	[M+4H]4+	705.071	1.539	14923.9	1492.42	0.015	0.112	1	705.071
mAbS_5_1	Unknown	564.2581 / 14.62 [M+5H]5+	14.62	23600	2135	14.73	[M+5H]5+	564.258	1.312	17994.4	1713.71	0.018	0.113	0.916	564.258
mAbS_5_2	Unknown	705.0708 / 14.62 [M+4H]4+	14.62	28990	2762	14.69	[M+4H]4+	705.071	1.942	14923.9	1492.42	0.027	0.07	1	705.071
mAbS_5_2	Unknown	564.2581 / 14.62 [M+5H]5+	14.62	35710	3144	14.69	[M+5H]5+	564.258	1.984	17994.4	1713.71	0.026	0.07	0.916	564.258
mAbS_5_3	Unknown	705.0708 / 14.62 [M+4H]4+	14.62	19520	1666	14.73	[M+4H]4+	705.071	1.308	14923.9	1492.42	0.014	0.11	1	705.071
mAbS_5_3	Unknown	564.2581 / 14.62 [M+5H]5+	14.62	22670	1935	14.73	[M+5H]5+	564.258	1.26	17994.4	1713.71	0.011	0.107	0.916	564.258
mAbS_6_1	Unknown	705.0708 / 14.62 [M+4H]4+	14.62	26490	2074	14.68	[M+4H]4+	705.071	1.775	14923.9	1492.42	0.042	0.055	1	705.071
mAbS_6_1	Unknown	564.2581 / 14.62 [M+5H]5+	14.62	31400	2452	14.67	[M+5H]5+	564.258	1.745	17994.4	1713.71	0.042	0.053	0.916	564.258
mAbS_6_2	Unknown	705.0708 / 14.62 [M+4H]4+	14.62	35630	2894	14.65	[M+4H]4+	705.071	2.387	14923.9	1492.42	0.069	0.028	1	705.071
mAbS_6_2	Unknown	564.2581 / 14.62 [M+5H]5+	14.62	37810	3416	14.65	[M+5H]5+	564.258	2.101	17994.4	1713.71	0.066	0.03	0.916	564.258
mAbS_6_3	Unknown	705.0708 / 14.62 [M+4H]4+	14.62	19140	1674	14.71	[M+4H]4+	705.071	1.283	14923.9	1492.42	0.003	0.093	1	705.071
mAbS_6_3	Unknown	564.2581 / 14.62 [M+5H]5+	14.62	22690	1970	14.71	[M+5H]5+	564.258	1.261	17994.4	1713.71	0.003	0.092	0.916	564.258

## Sheet: Moxidation_3
Moxidation_3
Sample Name	Sample Type	Component Name	Expected RT	Area	Height	Quality	Retention Time	Adduct / Charge	Precursor Mass	*Area Ratio Control	*ControlArea	*ControlHeight	*ControlRTDelta	*RTDelta	*ControlQuality
Reference	Quality Control	426.2180 / 10.26 [M+2H]2+	10.26	214800	33300	1	10.27	[M+2H]2+	426.218	0.914	235135	43486.1	0	0.014	1
Reference	Quality Control	851.4308 / 10.29	10.29	11510	2076	1	10.27	[M+H]+	851.431	0.79	14564.9	3040.83	0	0.016	1
mAbS_48h@4°C_1	Unknown	426.2180 / 10.26 [M+2H]2+	10.26	505800	70610	1	10.28	[M+2H]2+	426.218	2.151	235135	43486.1	0.005	0.019	1
mAbS_48h@4°C_1	Unknown	851.4308 / 10.29	10.29	36680	6060	1	10.28	[M+H]+	851.431	2.518	14564.9	3040.83	0.002	0.014	1
mAbS_72h@4°C_1	Unknown	426.2180 / 10.26 [M+2H]2+	10.26	464000	73020	1	10.19	[M+2H]2+	426.218	1.973	235135	43486.1	0.08	0.066	1
mAbS_72h@4°C_1	Unknown	851.4308 / 10.29	10.29	31520	5366	1	10.2	[M+H]+	851.431	2.164	14564.9	3040.83	0.076	0.092	1
mAbS_2	Quality Control	426.2180 / 10.26 [M+2H]2+	10.26	276900	43490	1	10.18	[M+2H]2+	426.218	1.178	235135	43486.1	0.091	0.077	1
mAbS_2	Quality Control	851.4308 / 10.29	10.29	19430	3041	1	10.18	[M+H]+	851.431	1.334	14564.9	3040.83	0.093	0.109	1
mAbS_48h@4°C_2	Unknown	426.2180 / 10.26 [M+2H]2+	10.26	708700	113500	1	10.3	[M+2H]2+	426.218	3.014	235135	43486.1	0.023	0.037	1
mAbS_48h@4°C_2	Unknown	851.4308 / 10.29	10.29	56970	10230	1	10.3	[M+H]+	851.431	3.911	14564.9	3040.83	0.023	0.007	1
mAbS_72h@4°C_2	Unknown	426.2180 / 10.26 [M+2H]2+	10.26	663000	103000	1	10.26	[M+2H]2+	426.218	2.82	235135	43486.1	0.013	0.001	1
mAbS_72h@4°C_2	Unknown	851.4308 / 10.29	10.29	44720	8010	1	10.26	[M+H]+	851.431	3.07	14564.9	3040.83	0.014	0.03	1
mAbS_3	Quality Control	426.2180 / 10.26 [M+2H]2+	10.26	213700	35190	1	10.24	[M+2H]2+	426.218	0.909	235135	43486.1	0.032	0.018	1
mAbS_3	Quality Control	851.4308 / 10.29	10.29	12750	2244	1	10.24	[M+H]+	851.431	0.876	14564.9	3040.83	0.032	0.048	1
mAbS_48h@4°C_3	Unknown	426.2180 / 10.26 [M+2H]2+	10.26	495000	74830	1	10.25	[M+2H]2+	426.218	2.105	235135	43486.1	0.026	0.012	1
mAbS_48h@4°C_3	Unknown	851.4308 / 10.29	10.29	36530	6289	1	10.25	[M+H]+	851.431	2.508	14564.9	3040.83	0.028	0.044	1
mAbS_72h@4°C_3	Unknown	426.2180 / 10.26 [M+2H]2+	10.26	448500	73990	1	10.27	[M+2H]2+	426.218	1.907	235135	43486.1	0	0.014	1
mAbS_72h@4°C_3	Unknown	851.4308 / 10.29	10.29	25060	4369	1	10.27	[M+H]+	851.431	1.721	14564.9	3040.83	0.003	0.019	1
mAbS_4_1	Unknown	426.2180 / 10.26 [M+2H]2+	10.26	284700	42700	1	10.26	[M+2H]2+	426.218	1.211	235135	43486.1	0.01	0.004	1
mAbS_4_1	Unknown	851.4308 / 10.29	10.29	18790	3058	1	10.26	[M+H]+	851.431	1.29	14564.9	3040.83	0.01	0.025	1
mAbS_4_2	Unknown	426.2180 / 10.26 [M+2H]2+	10.26	365900	60980	1	10.25	[M+2H]2+	426.218	1.556	235135	43486.1	0.022	0.008	1
mAbS_4_2	Unknown	851.4308 / 10.29	10.29	33180	5619	1	10.25	[M+H]+	851.431	2.278	14564.9	3040.83	0.021	0.037	1
mAbS_4_3	Unknown	426.2180 / 10.26 [M+2H]2+	10.26	304900	48550	1	10.26	[M+2H]2+	426.218	1.297	235135	43486.1	0.015	0.001	1
mAbS_4_3	Unknown	851.4308 / 10.29	10.29	25040	4225	1	10.26	[M+H]+	851.431	1.72	14564.9	3040.83	0.016	0.032	1
mAbS_5_1	Unknown	426.2180 / 10.26 [M+2H]2+	10.26	289600	44710	1	10.26	[M+2H]2+	426.218	1.232	235135	43486.1	0.01	0.004	1
mAbS_5_1	Unknown	851.4308 / 10.29	10.29	19740	3240	1	10.26	[M+H]+	851.431	1.355	14564.9	3040.83	0.013	0.028	1
mAbS_5_2	Unknown	426.2180 / 10.26 [M+2H]2+	10.26	369000	65250	1	10.25	[M+2H]2+	426.218	1.57	235135	43486.1	0.022	0.008	1
mAbS_5_2	Unknown	851.4308 / 10.29	10.29	28750	5207	1	10.25	[M+H]+	851.431	1.974	14564.9	3040.83	0.024	0.04	1
mAbS_5_3	Unknown	426.2180 / 10.26 [M+2H]2+	10.26	243800	42580	1	10.25	[M+2H]2+	426.218	1.037	235135	43486.1	0.02	0.006	1
mAbS_5_3	Unknown	851.4308 / 10.29	10.29	19510	3526	1	10.25	[M+H]+	851.431	1.34	14564.9	3040.83	0.021	0.037	1
mAbS_6_1	Unknown	426.2180 / 10.26 [M+2H]2+	10.26	325700	52250	1	10.25	[M+2H]2+	426.218	1.385	235135	43486.1	0.024	0.01	1
mAbS_6_1	Unknown	851.4308 / 10.29	10.29	25800	4396	1	10.25	[M+H]+	851.431	1.772	14564.9	3040.83	0.023	0.039	1
mAbS_6_2	Unknown	426.2180 / 10.26 [M+2H]2+	10.26	417000	64860	1	10.24	[M+2H]2+	426.218	1.773	235135	43486.1	0.031	0.017	1
mAbS_6_2	Unknown	851.4308 / 10.29	10.29	32640	5435	1	10.24	[M+H]+	851.431	2.241	14564.9	3040.83	0.03	0.046	1
mAbS_6_3	Unknown	426.2180 / 10.26 [M+2H]2+	10.26	249500	41470	1	10.25	[M+2H]2+	426.218	1.061	235135	43486.1	0.022	0.008	1
mAbS_6_3	Unknown	851.4308 / 10.29	10.29	18790	3031	1	10.25	[M+H]+	851.431	1.29	14564.9	3040.83	0.023	0.039	1

## Sheet: Moxidation_4
Moxidation_4
Sample Name	Sample Type	Component Name	Expected RT	Area	Height	Retention Time	Adduct / Charge	Precursor Mass	*Area Ratio Control	*ControlArea	*ControlHeight	*ControlRTDelta	*RTDelta	*ControlQuality	Found At Mass
Reference	Quality Control	1315.8629 / 42.05 [M+4H]4+	42.05	1839	123.9	42.29	[M+4H]4+	1315.86	0.628	2927.7	214.046	0.052	0.239	1	1315.86
mAbS_48h@4°C_1	Unknown	1315.8629 / 42.05 [M+4H]4+	42.05	5952	490	42.13	[M+4H]4+	1315.86	2.033	2927.7	214.046	0.208	0.084	1	1315.86
mAbS_72h@4°C_1	Unknown	1315.8629 / 42.05 [M+4H]4+	42.05	6579	516.6	42	[M+4H]4+	1315.86	2.247	2927.7	214.046	0.343	0.052	1	1315.86
mAbS_2	Quality Control	1315.8629 / 42.05 [M+4H]4+	42.3	3808	214	42.34	[M+4H]4+	1315.86	1.301	2927.7	214.046	0	0.041	1	1315.86
mAbS_48h@4°C_2	Unknown	1315.8629 / 42.05 [M+4H]4+	42.05	8834	676.3	42.09	[M+4H]4+	1315.86	3.017	2927.7	214.046	0.256	0.035	1	1315.86
mAbS_72h@4°C_2	Unknown	1315.8629 / 42.05 [M+4H]4+	42.05	8750	634	42.05	[M+4H]4+	1315.86	2.989	2927.7	214.046	0.292	0	1	1315.86
mAbS_3	Quality Control	1315.8629 / 42.05 [M+4H]4+	42.15	3133	175.6	42.18	[M+4H]4+	1315.86	1.07	2927.7	214.046	0.165	0.026	1	1315.86
mAbS_48h@4°C_3	Unknown	1315.8629 / 42.05 [M+4H]4+	42.05	6764	456.2	42.09	[M+4H]4+	1315.86	2.31	2927.7	214.046	0.255	0.037	1	1315.86
mAbS_72h@4°C_3	Unknown	1315.8629 / 42.05 [M+4H]4+	42.05	5150	422.1	42.04	[M+4H]4+	1315.86	1.759	2927.7	214.046	0.298	0.007	1	1315.86
mAbS_4_1	Unknown	1315.8629 / 42.05 [M+4H]4+	42.05	3556	280.9	42.19	[M+4H]4+	1315.86	1.215	2927.7	214.046	0.154	0.137	1	1315.86
mAbS_4_2	Unknown	1315.8629 / 42.05 [M+4H]4+	42.05	4271	305.8	42.2	[M+4H]4+	1315.86	1.459	2927.7	214.046	0.144	0.147	1	1315.86
mAbS_4_3	Unknown	1315.8629 / 42.05 [M+4H]4+	42.05	3067	228.8	42.2	[M+4H]4+	1315.86	1.048	2927.7	214.046	0.142	0.149	1	1315.86
mAbS_5_1	Unknown	1315.8629 / 42.05 [M+4H]4+	42.05	3061	234.7	42.18	[M+4H]4+	1315.86	1.045	2927.7	214.046	0.157	0.135	1	1315.86
mAbS_5_2	Unknown	1315.8629 / 42.05 [M+4H]4+	42.05	4585	317.7	42.2	[M+4H]4+	1315.86	1.566	2927.7	214.046	0.146	0.146	1	1315.86
mAbS_5_3	Unknown	1315.8629 / 42.05 [M+4H]4+	42.05	2923	201.9	42.22	[M+4H]4+	1315.86	0.998	2927.7	214.046	0.122	0.169	1	1315.86
mAbS_6_1	Unknown	1315.8629 / 42.05 [M+4H]4+	42.05	3814	268.2	42.17	[M+4H]4+	1315.86	1.303	2927.7	214.046	0.175	0.116	1	1315.86
mAbS_6_2	Unknown	1315.8629 / 42.05 [M+4H]4+	42.05	4232	349.8	42.17	[M+4H]4+	1315.86	1.446	2927.7	214.046	0.17	0.122	1	1315.86
mAbS_6_3	Unknown	1315.8629 / 42.05 [M+4H]4+	42.05	2948	234.6	42.23	[M+4H]4+	1315.86	1.007	2927.7	214.046	0.112	0.179	1	1315.86

## Sheet: Moxidation_5
Moxidation_5
Sample Name	Sample Type	Component Name	Expected RT	Area	Height	Retention Time	Adduct / Charge	Precursor Mass	*Area Ratio Control	*ControlArea	*ControlHeight	*ControlRTDelta	*RTDelta	*ControlQuality	Found At Mass
Reference	Quality Control	1350.3222 / 36.96 [M+3H]3+	37.15	4423	587.3	37.17	[M+3H]3+	1350.32	0.778	5687.13	823.821	0.083	0	1	1350.32
mAbS_48h@4°C_1	Unknown	1350.3222 / 36.96 [M+3H]3+	36.96	21980	2427	37.01	[M+3H]3+	1350.32	3.864	5687.13	823.821	0.238	0.054	1	1350.32
mAbS_72h@4°C_1	Unknown	1350.3222 / 36.96 [M+3H]3+	36.96	20370	2533	36.88	[M+3H]3+	1350.32	3.582	5687.13	823.821	0.372	0.081	1	1350.32
mAbS_2	Quality Control	1350.3222 / 36.96 [M+3H]3+	37.2	7155	823.8	37.25	[M+3H]3+	1350.32	1.258	5687.13	823.821	0	0.051	1	1350.32
mAbS_48h@4°C_2	Unknown	1350.3222 / 36.96 [M+3H]3+	36.96	33100	3855	36.97	[M+3H]3+	1350.32	5.82	5687.13	823.821	0.282	0.009	1	1350.32
mAbS_72h@4°C_2	Unknown	1350.3222 / 36.96 [M+3H]3+	36.96	32430	3233	36.94	[M+3H]3+	1350.32	5.703	5687.13	823.821	0.313	0.022	1	1350.32
mAbS_3	Quality Control	1350.3222 / 36.96 [M+3H]3+	36.96	5481	575.9	37.07	[M+3H]3+	1350.32	0.964	5687.13	823.821	0.182	0.109	1	1350.32
mAbS_48h@4°C_3	Unknown	1350.3222 / 36.96 [M+3H]3+	36.96	22010	2626	37	[M+3H]3+	1350.32	3.87	5687.13	823.821	0.251	0.04	1	1350.32
mAbS_72h@4°C_3	Unknown	1350.3222 / 36.96 [M+3H]3+	36.96	15450	1863	36.94	[M+3H]3+	1350.32	2.716	5687.13	823.821	0.313	0.022	1	1350.32
mAbS_4_1	Unknown	1350.3222 / 36.96 [M+3H]3+	36.96	10130	1191	37.09	[M+3H]3+	1350.32	1.782	5687.13	823.821	0.161	0.13	1	1350.32
mAbS_4_2	Unknown	1350.3222 / 36.96 [M+3H]3+	36.96	15560	2007	37.06	[M+3H]3+	1350.32	2.735	5687.13	823.821	0.189	0.102	1	1350.32
mAbS_4_3	Unknown	1350.3222 / 36.96 [M+3H]3+	36.96	12720	1398	37.08	[M+3H]3+	1350.32	2.236	5687.13	823.821	0.169	0.122	1	1350.32
mAbS_5_1	Unknown	1350.3222 / 36.96 [M+3H]3+	36.96	11990	1274	37.07	[M+3H]3+	1350.32	2.108	5687.13	823.821	0.181	0.11	1	1350.32
mAbS_5_2	Unknown	1350.3222 / 36.96 [M+3H]3+	36.96	15580	1864	37.07	[M+3H]3+	1350.32	2.74	5687.13	823.821	0.182	0.109	1	1350.32
mAbS_5_3	Unknown	1350.3222 / 36.96 [M+3H]3+	36.96	10150	1296	37.08	[M+3H]3+	1350.32	1.785	5687.13	823.821	0.168	0.123	1	1350.32
mAbS_6_1	Unknown	1350.3222 / 36.96 [M+3H]3+	36.96	13150	1608	37.06	[M+3H]3+	1350.32	2.311	5687.13	823.821	0.192	0.099	1	1350.32
mAbS_6_2	Unknown	1350.3222 / 36.96 [M+3H]3+	36.96	16980	2050	37.09	[M+3H]3+	1350.32	2.986	5687.13	823.821	0.163	0.128	1	1350.32
mAbS_6_3	Unknown	1350.3222 / 36.96 [M+3H]3+	36.96	9941	1352	37.11	[M+3H]3+	1350.32	1.748	5687.13	823.821	0.137	0.154	1	1350.32
